# Supplementary material for: First report of a major management target species, chironomid Paratanytarsus grimmii (Diptera: Chironomidae) larvae, in drinking water treatment plants (DWTPs) in South Korea
Source: PLoS One. 2025 Jan 10;20(1):e0315390. doi: 10.1371/journal.pone.0315390 (PMC11723544; doi:10.1371/journal.pone.0315390)
Supplement: S1 File — (XLSX) [file pone.0315390.s001.xlsx]

## Sheet: Sheet1
A	ND site
	Subfamily	Chironomid species	Individual Num.
	Chironominae	Chironomus (Chironomus) dorsalis	39
	Chironominae	Harnischia japonica	1
	Chironominae	Paratanytarsus grimmii	6
	Chironominae	Polypedilum sp.	3
	Orthocladiinae	Orthocladius sp.	1
	Tanypodinae	Procladius nigriventris	130
B	DY site
	Subfamily	Chironomid species	Individual Num.
	Chironominae	Chironomus flaviplumus	14
	Chironominae	Dicrotendipes nervosus	2
	Chironominae	Parachironomus gracilior	2
	Chironominae	Paratanytarsus grimmii	24
	Chironominae	Paratendipes albimanus	1
	Orthocladiinae	Cricotopus sylvestris	22
